# Supplementary material for: Prostanoid Signaling in Cancers: Expression and Regulation Patterns of Enzymes and Receptors
Source: Biology (Basel). 2022 Apr 13;11(4):590. doi: 10.3390/biology11040590 (PMC9029281; doi:10.3390/biology11040590)
Supplement: Supplementary file 1 [file biology-11-00590-s001.zip]

Archive with 1 entries (1 files):
- biology-1668062-supplementary.pdf
